# Supplementary material for: Optimization of Acute Kidney Injury (AKI) Time Definitions Using the Electronic Health Record: A First Step in Automating In-Hospital AKI Detection
Source: J Clin Med. 2021 Jul 27;10(15):3304. doi: 10.3390/jcm10153304 (PMC8347988; doi:10.3390/jcm10153304)
Supplement: Supplementary file 1 [file jcm-10-03304-s001.zip]

Archive with 1 entries (1 files):
- jcm-1285472-supplementary.pdf
